# Supplementary material for: Reuse of Food Waste: The Chemical Composition and Health Properties of Pomelo (Citrus maxima) Cultivar Essential Oils
Source: Molecules. 2022 May 19;27(10):3273. doi: 10.3390/molecules27103273 (PMC9146573; doi:10.3390/molecules27103273)
Supplement: Supplementary file 1 [file molecules-27-03273-s001.zip]

Archive with 1 entries (1 files):
- molecules-1735806-supplementary.pdf
